# Supplementary material for: Effects of scleral collagen crosslinking with different carbohydrate on chemical bond and ultrastructure of rabbit sclera: Future treatment for myopia progression
Source: PLoS One. 2019 May 13;14(5):e0216425. doi: 10.1371/journal.pone.0216425 (PMC6513270; doi:10.1371/journal.pone.0216425)
Supplement: S1 Data — (XLSX) [file pone.0216425.s001.xlsx]

## Sheet: Energy intensity
														1000000
	r1	11557939	12218673	7.86642e+06	7.50057e+06	10247007	12096585	8.23274e+06	10130863	13151672	15525887		ribose1	11.5579	12.2187	7.86642	7.50057	10.247	12.0966	8.23274	10.1309	13.1517	15.5259
	r2	6.00007e+06	9.86034e+06	5.79863e+06	8.51135e+06	6.95348e+06	12130154	7.9024e+06	10066163	10784606	5847807		ribose2	6.00007	9.86034	5.79863	8.51135	6.95348	12.1302	7.9024	10.0662	10.7846	5.84781
	r4	30584783	18250602	17559728	14239910	15513467	23017413	29867883	22924437	15726581	24195098		ribose4	30.5848	18.2506	17.5597	14.2399	15.5135	23.0174	29.8679	22.9244	15.7266	24.1951
	s1	3.06885e+06	4.78926e+06	5.24828e+06	3.1388e+06	3232592	2.89593e+06	2.8428e+06	3.15825e+06	4.14028e+06	4.67515e+06		sucrose1	3.06885	4.78926	5.24828	3.1388	3.23259	2.89593	2.8428	3.15825	4.14028	4.67515
	s2	3.62663e+06	4.53659e+06	7.23931e+06	6.44317e+06	3.89963e+06	4.06495e+06	5.2267e+06	5169668	4.81864e+06	4.45521e+06		sucrose2	3.62663	4.53659	7.23931	6.44317	3.89963	4.06495	5.2267	5.16967	4.81864	4.45521
	s4	6.79067e+06	6.76319e+06	13851052	5.78272e+06	8.80071e+06	7.21283e+06	7.47125e+06	14787623	8.48918e+06	9.04021e+06		sucrose4	6.79067	6.76319	13.8511	5.78272	8.80071	7.21283	7.47125	14.7876	8.48918	9.04021
	g1	494647	579064	782201	818205	700077	981356	783137	702223	791217	781444		glycogen1	0.494647	0.579064	0.782201	0.818205	0.700077	0.981356	0.783137	0.702223	0.791217	0.781444
	g2	1.4171e+06	1.08265e+06	1.0765e+06	1.2985e+06	1.55494e+06	1.27726e+06	996991	1.32534e+06	1.34367e+06	1.64223e+06		glycogen2	1.4171	1.08265	1.0765	1.2985	1.55494	1.27726	0.996991	1.32534	1.34367	1.64223
	g4	2.90566e+06	3.62879e+06	3.94965e+06	4.57382e+06	3.9026e+06	2.39087e+06	4.40353e+06	3.69259e+06	4.29403e+06	5179096		glycogen4	2.90566	3.62879	3.94965	4.57382	3.9026	2.39087	4.40353	3.69259	4.29403	5.1791

## Sheet: PCA analysis(ribose)
	1	2	3	4	5	6	7	8	9
	PC1	PC2	PC3	PC1	PC2	PC3	PC1	PC2	PC3		0.1
1	0.478	0.549	0.686	0.331	0.611	-0.719	0.814	-0.571	-0.11		0.2
2	0.552	0.526	0.647	0.503	0.409	-0.762	0.665	-0.746	0.0386		0.4
3	0.489	0.525	0.697	0.418	0.56	-0.715	0.765	-0.641	-0.0545
4	0.49	0.183	0.852	0.538	0.706	-0.461	0.685	-0.685	-0.248
5	0.566	0.294	0.77	0.465	0.657	-0.593	0.681	-0.694	-0.235
6	0.509	0.448	0.735	0.509	0.532	-0.676	0.694	-0.719	-0.0426
7	0.409	0.267	0.873	0.404	0.805	-0.435	0.818	-0.53	-0.221
8	0.478	0.375	0.794	0.482	0.644	-0.594	0.735	-0.667	-0.127
9	0.583	0.229	0.779	0.525	0.626	-0.577	0.62	-0.746	-0.244
10	0.579	0.456	0.676	0.338	0.62	-0.708	0.742	-0.638	-0.204
																	23

## Sheet: PCA analysis(sucrose)
	1	2	3	4	5	6	7	8	9
	PC1	PC2	PC3	PC1	PC2	PC3	PC1	PC2	PC3		0.1
1	0.485	0.796	0.362	0.473	-0.109	0.874	0.735	-0.324	-0.595		0.2
2	0.571	0.761	0.308	0.497	-0.619	0.608	0.653	-0.194	-0.732		0.4
3	0.435	0.896	0.0922	0.529	-0.172	0.831	0.728	-0.41	-0.549
4	0.458	0.697	0.551	0.66	-0.149	0.737	0.596	-0.392	-0.701
5	0.45	0.881	0.144	0.466	-0.369	0.804	0.762	-0.295	-0.577
6	0.444	0.702	0.557	0.537	-0.289	0.792	0.717	-0.651	-0.249
7	0.433	0.862	0.263	0.565	-0.487	0.666	0.702	-0.698	-0.14
8	0.35	0.937	0.00621	0.462	-0.178	0.869	0.815	-0.301	-0.495
9	0.504	0.858	0.104	0.524	-0.399	0.753	0.687	-0.325	-0.65
10	0.518	0.825	0.223	0.483	-0.498	0.72	0.705	-0.265	-0.657
																	23

## Sheet: PCA analysis(glycogen)
	1	2	3	4	5	6	7	8	9
	PC1	PC2	PC3	PC1	PC2	PC3	PC1	PC2	PC3		0.1
1	0.267	0.0877	0.96	0.498	0.84	-0.216	0.825	-0.536	-0.181		0.2
2	0.287	0.452	0.845	0.421	0.733	-0.535	0.861	-0.509	-0.0198		0.4
3	0.318	0.071	0.945	0.401	0.894	-0.202	0.859	-0.443	-0.256
4	0.284	0.386	0.878	0.382	0.794	-0.473	0.879	-0.469	-0.0784
5	0.288	0.0781	0.954	0.46	0.863	-0.21	0.84	-0.5	-0.213
6	0.405	0.306	0.862	0.498	0.716	-0.489	0.767	-0.627	-0.137
7	0.312	0.335	0.889	0.328	0.84	-0.432	0.892	-0.426	-0.152
8	0.291	0.192	0.937	0.422	0.854	-0.306	0.859	-0.484	-0.167
9	0.267	0.0887	0.96	0.379	0.906	-0.189	0.886	-0.414	-0.208
10	0.257	0.244	0.935	0.393	0.857	-0.332	0.883	-0.453	-0.125
		c
																	23

## Sheet: 0.1c
	1	2	3	4	5	6	7	8	9
	PC1	PC2	PC3	PC1	PC2	PC3	PC1	PC2	PC3		ribose
1	0.891	0.449	-0.0669	0.434	-0.886	-0.164	0.133	-0.117	0.984		sucrose
2	0.836	0.546	-0.0475	0.526	-0.824	-0.212	0.155	-0.152	0.976		glycogen
3	0.741	0.641	-0.201	0.641	-0.764	-0.0702	0.199	-0.077	0.977
4	0.822	0.568	0.0444	0.532	-0.736	-0.419	0.205	-0.368	0.907
5	0.866	0.499	-0.0421	0.469	-0.838	-0.279	0.175	-0.222	0.959
6	0.897	0.424	0.13	0.404	-0.66	-0.634	0.183	-0.621	0.762
7	0.846	0.509	-0.157	0.487	-0.859	-0.158	0.216	-0.0576	0.975
8	0.864	0.485	-0.137	0.474	-0.875	-0.101	0.168	-0.0223	0.985
9	0.862	0.499	-0.0874	0.485	-0.862	-0.148	0.149	-0.0854	0.985
10	0.874	0.478	-0.0806	0.463	-0.873	-0.153	0.144	-0.0966	0.985
		c
																	23

## Sheet: 0.2c
	1	2	3	4	5	6	7	8	9
	PC1	PC2	PC3	PC1	PC2	PC3	PC1	PC2	PC3		ribose
1	0.912	0.361	0.196	0.333	-0.929	0.16	0.24	-0.0806	-0.967		sucrose
2	0.824	0.398	0.404	0.456	-0.888	-0.0539	0.337	0.228	-0.913		glycogen
3	0.719	0.611	0.331	0.619	-0.78	0.0956	0.316	0.136	-0.939
4	0.784	0.448	0.43	0.46	0.0446	0.887	0.416	-0.893	-0.171
5	0.75	0.654	0.0962	0.552	-0.7	0.454	0.364	-0.287	-0.886
6	0.876	0.456	0.158	0.418	-0.881	0.224	0.241	-0.13	-0.962
7	0.865	0.502	0.0228	0.4	-0.66	0.636	0.304	-0.559	-0.771
8	0.758	0.65	0.0529	0.591	-0.651	0.476	0.275	-0.392	-0.878
9	0.754	0.653	0.0723	0.527	-0.667	0.527	0.392	-0.359	-0.847
10	0.812	0.578	0.0849	0.462	-0.546	0.699	0.357	-0.606	-0.71
		c
																	23

## Sheet: 0.4c
	1	2	3	4	5	6	7	8	9
	PC1	PC2	PC3	PC1	PC2	PC3	PC1	PC2	PC3		ribose
1	0.786	0.534	0.311	0.55	-0.375	-0.746	0.282	-0.758	0.589		sucrose
2	0.827	0.549	-0.122	0.518	-0.828	-0.213	0.218	-0.113	0.969		glycogen
3	0.646	0.67	0.366	0.729	-0.401	-0.555	0.225	-0.625	0.748
4	0.756	0.54	0.37	0.62	-0.409	-0.669	0.21	-0.736	0.644
5	0.804	0.521	0.286	0.524	-0.395	-0.754	0.28	-0.757	0.591
6	0.869	0.476	0.134	0.448	-0.642	-0.622	0.21	-0.601	0.772
7	0.799	0.587	0.131	0.57	-0.668	-0.478	0.193	-0.456	0.868
8	0.817	0.522	0.246	0.536	-0.53	-0.656	0.212	-0.668	0.713
9	0.821	0.467	0.328	0.531	-0.414	-0.739	0.21	-0.781	0.588
10	0.731	0.579	0.36	0.61	-0.318	-0.726	0.306	-0.75	0.586
		c
																	23
